# Supplementary material for: Extremely low-coverage whole genome sequencing in South Asians captures population genomics information
Source: BMC Genomics. 2017 May 22;18:396. doi: 10.1186/s12864-017-3767-6 (PMC5440948; doi:10.1186/s12864-017-3767-6)
Supplement: Supplementary file 1 — Sequencing and variant calling statistics for 185 SAS-AP samples. (XLS 50 kb) [file 12864_2017_3767_MOESM1_ESM.xls]

## Sheet: TableS1
Table S1. Sequencing and variant calling statistics for 185 SAS-AP samples
Sample	Avg coverage	Total SNVs	Avg MT coverage	MT (% >30x)
B22	1.72754	2592860	131.61	99.9
B23	1.71946	2579311	102.48	99.6
B24	1.58184	2567286	106.47	99.7
B25	1.6133	2584715	85.7	99.7
B27	1.83834	2583259	130.86	99.9
B31	1.8462	2555314	138.27	99.8
B32	2.18465	2565467	143.67	99.9
B33	1.3924	2550628	85.35	99.4
B43	2.42624	2586772	171.33	99.8
B45	2.18504	2587801	215.13	99.9
B47	1.71968	2519788	116.7	99.6
B48	1.51949	2584063	90.44	99.4
B50	1.82077	2568336	156.55	99.9
B51	2.39398	2581302	175.4	99.8
B52	1.53575	2561336	106.81	99.5
B53	1.50465	2583327	114.28	99.2
I1	2.10961	2601553	169.18	99.9
I10	1.86959	2567598	185.32	99.9
I11	1.89904	2575147	199.97	99.8
I12	1.56734	2576460	126.28	99.9
I13	1.81091	2525739	135.48	99.8
I14	1.60103	2562528	164.64	99.9
I16	1.79999	2580181	166.81	99.9
I17	1.57665	2548393	159.49	99.9
I2	1.94937	2574758	265.97	99.9
I22	1.73282	2576349	117.85	99.6
I23	1.92878	2598830	195.32	99.8
I25	1.61309	2567555	183.6	99.8
I27	2.0886	2556095	170.82	99.8
I3	2.25016	2604643	241.22	99.9
I30	2.26067	2576575	217.27	99.9
I31	1.93822	2593250	140.55	99.8
I32	2.15375	2584282	137.08	99.7
I33	1.51659	2588753	120.68	99.8
I34	2.02764	2592752	197.02	99.8
I7	1.81058	2534930	171.24	99.9
I8	1.6655	2512788	56.66	96.7
I9	1.84356	2549391	97.85	99.5
K17	1.10104	2585671	58.51	97.1
K21	1.28307	2582850	105.72	99.8
K22	1.20407	2571211	92.43	99.6
K23	1.16969	2577730	91.84	99.7
K24	1.52146	2585413	123.58	99.8
K25	1.65395	2599593	121.97	99.7
K27	1.55359	2595978	134.53	99.7
K30	1.42354	2598875	111.65	99.7
K33	1.94798	2525979	119.06	99.3
K34	1.8536	2591064	95.94	99.6
K35	1.99724	2588466	101.22	99.8
K36	1.78204	2581464	121.98	99.5
K38	1.59799	2595235	94.36	99
K39	1.83821	2558988	135.03	99.8
K40	1.71897	2595670	96.93	99.4
K41	1.97319	2595167	115.83	99.7
K42	1.85815	2607113	157.76	99.9
K43	2.07357	2550330	171.13	99.9
K44	1.58889	2603813	98.64	99.4
K45	1.47117	2579089	101.1	99.6
K46	1.80097	2587956	158.39	99.8
K48	1.44304	2594297	100.85	99.6
K50	1.41011	2573177	126.63	99.8
K54	1.29353	2594222	119.43	99.7
K55	1.32776	2576721	113.08	99.6
K57	1.23198	2576174	101.95	99.3
K59	1.35859	2598654	110.43	99.6
K60	1.02756	2593709	69.23	98.3
K61	1.07824	2556737	77.51	98.6
K62	1.34926	2588516	101.95	99.8
K63	1.13411	2567159	78.08	99.5
K65	2.07608	2592277	105.94	99.6
K66	1.54059	2572472	87.62	99.3
K67	2.35884	2603581	191.19	99.9
K68	1.80995	2576180	183.65	99.9
K69	1.45461	2563674	110.81	99.6
K70	2.01688	2579636	150.63	99.6
KD1	1.98717	2588100	125.49	99.8
KD12	2.19598	2528035	178.18	99.9
KD13	1.93524	2575451	151.62	99.8
KD14	1.6353	2578224	102.16	99.7
KD15	1.67889	2569135	149.02	99.7
KD16	1.70343	2585216	128.29	99.9
KD17	1.67964	2567026	126.19	99.8
KD18	1.14772	2574057	100.69	99
KD19	1.36381	2576299	94.62	99.2
KD2	2.31046	2588797	183.68	99.9
KD3	1.76493	2578838	81.84	98.8
KD4	1.84081	2575217	151.86	99.9
KD5	1.97126	2579345	154.2	99.9
KD6	1.70198	2578428	167.48	99.9
KD7	2.17154	2586091	183.56	99.9
KD8	2.12579	2563304	162.41	99.9
M11	0.849152	2582328	57.69	97.4
M13	0.889032	2591392	67.94	99.2
M14	0.910206	2586271	75.67	99.1
M15	1.20847	2586300	87.91	99.1
M16	1.42911	2585310	112.37	99.7
M17	1.05549	2569381	75.18	99.6
M19	1.00263	2570040	62.83	97.4
M20	1.8772	2603247	121.01	99.8
M21	1.6444	2586918	79.36	98.8
M22	1.58592	2589197	136.93	99.8
M23	1.49015	2581943	96.84	99
M24	1.34935	2589758	112	99.4
M25	1.32031	2589128	92.51	98.9
M26	1.56735	2588355	96.67	99.7
M27	1.32663	2603770	99.11	98.9
M28	1.33302	2590253	103.74	99.2
M29	1.04208	2540387	89.26	98.6
M3	1.75879	2610258	137.35	99.8
M30	0.948519	2578715	61.72	97.6
M31	1.06278	2580961	77.07	99
M32	1.32396	2597761	90.43	98.6
M33	2.69578	2561989	179.98	99.7
M4	1.49407	2574195	82.7	99.1
M7	1.39285	2576099	134.87	99.8
ML10	1.84224	2579115	116.19	99.8
ML11	1.864	2612845	171.53	99.9
ML12	1.60429	2587966	83.95	99.4
ML13	1.13671	2577843	68.7	97.6
ML14	1.39925	2607455	81.33	99.2
ML15	1.47211	2930235	113.41	99.8
ML16	1.58949	2823917	125.99	99.9
ML17	1.33022	2574531	91.29	98.5
ML18	1.64275	2573947	125.42	99.5
ML19	1.62245	2588068	130.43	99.6
ML2	1.04565	2593508	92.42	99.3
ML20	1.56465	2607926	117.15	99.7
ML21	1.57265	2568298	181.06	99.9
ML22	1.531	2586509	112.35	99.7
ML23	1.36027	2592355	108.6	99.2
ML24	0.928802	2602976	60.65	96.9
ML25	1.287	2576568	85.08	98.3
ML26	1.84429	2603931	155.15	99.8
ML5	1.10875	2600941	98.21	99.6
ML6	2.19481	2603440	198.6	99.9
ML7	2.03405	2584288	132.68	99.7
ML8	1.85823	2595519	130.22	99.8
ML9	2.21541	2589535	190.35	99.9
R1	1.09935	2561090	75.59	98.5
R10	1.18421	2586500	76.16	99.1
R11	1.92236	2552331	131.28	99.8
R12	1.73566	2563442	143.2	99.7
R13	1.69275	2589693	116.94	99.6
R15	1.99037	2595525	121.04	99.8
R16	1.76244	2592429	120.73	99.4
R17	1.76782	2589575	162.51	99.8
R18	1.77582	2606289	167.03	99.9
R19	1.79013	2599660	159.86	99.9
R2	1.23408	2569715	111.69	99.8
R20	2.0662	2603802	229.29	99.9
R7	1.8312	2599715	131.71	99.8
R8	1.68555	2588471	144.4	99.9
R9	1.85045	2604797	148.89	99.9
Y1	2.02303	2591539	110.66	99.7
Y13	3.39565	2603252	229.44	99.9
Y15	1.69221	2601507	114.33	99.5
Y17	1.92816	2576278	119.89	99.2
Y22	1.7471	2578597	102.38	99.1
Y23	2.21125	2502340	143.97	99.8
Y24	1.4509	2580003	94.57	99.2
Y25	1.55016	2552317	103.45	99.7
Y26	1.60119	2590576	111.95	99.6
Y27	1.72626	2498001	126.52	99.5
Y28	1.26637	2579661	97.04	99.3
Y29	1.8027	2601541	120.69	99.6
Y30	1.35432	2591840	114.33	99.8
Y31	1.65804	2578355	124.04	99.8
Y35	1.45721	2598989	110.03	99.4
Y36	1.45332	2578931	88.18	99.4
Y37	1.98186	2584639	142.29	99.8
Y38	1.29704	2589496	103.48	99.8
Y39	1.02866	2576138	72.08	98.3
Y40	1.85355	2578149	177.74	99.9
Y45	2.84011	2584274	114.54	99.8
Y48	1.63815	2590138	58.65	95.9
Y50	0.921275	2561522	113.35	99.6
Y51	1.51298	2588787	120.52	99.9
Y52	1.51815	2583028	97.29	99.5
Y53	1.55917	2587063	124.15	99.7
Y54	1.65648	2582114	140.19	99.9
Y55	1.31832	2485817	61.12	97.6
Y56	0.899303	2577116	68.08	97.2
Y6	1.60895	2592036	96.8	99.3
Y8	1.41619	2568761	96.62	98.9
Y9	1.50308	2587876	89.31	99.2
Mean	1.64555	2.583e+06	123.779	99.4492
STDEV	0.384296	37370	39.5268	0.670506
Min	0.849152	2485817	56.66	95.9
Max	3.39565	2930235	265.97	99.9
